# Supplementary material for: Male infertility and the risk of developing prostate cancer: a bidirectional two-sample Mendelian randomization study
Source: Eur J Med Res. 2025 Dec 1;31:21. doi: 10.1186/s40001-025-03461-y (PMC12777069; doi:10.1186/s40001-025-03461-y)
Supplement: Supplementary file 1 — Supplementary material 1. S1 Table. Data resources used in the current study. [file 40001_2025_3461_MOESM1_ESM.xlsx]

## Sheet: S1 Appendix
Data resources used in the current study.
Category	Resource	URL
GWAS of Male infertility.	FinnGen	https://www.finngen.fi/en/access_results
GWAS of prostate cancer.	IEU Open GWAS project	https://gwas.mrcieu.ac.uk/
GWAS of prostate cancer.	PRACTICAL	https://practical.icr.ac.uk/
GWAS of Prostate-Specific Antigen.	IEU Open GWAS project	https://opengwas.io/datasets/prot-a-1661
Differential gene expression	TCGA	https://portal.gdc.cancer.gov/
Traits associated with the top SNP of the target gene expression	LDlink	https://ldlink.nih.gov/?tab=ldtrait/
SMR Analysis Tool	Yang Lab	https://yanglab.westlake.edu.cn/software/smr/
