# Supplementary material for: Male infertility and the risk of developing prostate cancer: a bidirectional two-sample Mendelian randomization study
Source: Eur J Med Res. 2025 Dec 1;31:21. doi: 10.1186/s40001-025-03461-y (PMC12777069; doi:10.1186/s40001-025-03461-y)
Supplement: Supplementary file 2 — Supplementary material 2. S2 Table. Information on the data sources. [file 40001_2025_3461_MOESM2_ESM.xlsx]

## Sheet: S2 Appendix
Information on the data sources.
Phenotype	GWAS ID	Sample size	Case	Control	No. SNPs	Participates
Male infertility	finn-b-N14_MALEINFERT	73479	680	72799	16377329	European
Prostate cancer	ieu-b-85	140254	79148	61106	20346368	European
Prostate cancer	ieu-b-4809	182625	9132	173493	11893909	European
Prostate cancer	ebi-a-GCST90018905	211227	11599	199628	24119306	European
Prostate cancer	ukb-b-1392	463010	7847	455163	9851867	European
Prostate-Specific Antigen	prot-a-1661	3301	/	/	10534735	European
