# Supplementary material for: Male infertility and the risk of developing prostate cancer: a bidirectional two-sample Mendelian randomization study
Source: Eur J Med Res. 2025 Dec 1;31:21. doi: 10.1186/s40001-025-03461-y (PMC12777069; doi:10.1186/s40001-025-03461-y)
Supplement: Supplementary file 3 — Supplementary material 3. S3 Table. The results of the SMR analysis for prostate cancer. [file 40001_2025_3461_MOESM3_ESM.xlsx]

## Sheet: S3 Appendix
The results of the SMR analysis for prostate cancer.
probeID	ProbeChr	Gene	Probe_bp	topSNP	topSNP_chr	topSNP_bp	A1	A2	Freq	b_GWAS	se_GWAS	p_GWAS	b_eQTL	se_eQTL	p_eQTL	b_SMR	se_SMR	p_SMR	p_HEIDI	nsnp_HEIDI	fdr
ENSG00000130589	20	HELZ2	62197515	rs2777939	20	62243810	C	T	0.138171	-0.123179	0.0149273	1.55883e-16	-0.170872	0.0144359	2.524799e-32	0.720884	0.106493	1.294225e-11	0.156468	20	3.630818815e-08
ENSG00000143570	1	SLC39A1	153935881	rs6724	1	153932212	C	G	0.284294	0.0831985	0.0132353	3.25574e-10	0.2564	0.00857801	2.622915e-196	0.324487	0.0527489	7.673328e-10	0.0932847	20	1.53762531222857e-06
ENSG00000080546	6	SESN1	109361831	rs1424479	6	109355790	T	G	0.137177	0.0952154	0.0176599	6.98313e-08	0.599575	0.0113848	0	0.158805	0.029608	8.158781e-08	0.380573	20	9.53693509058333e-05
ENSG00000143578	1	CREB3L4	153943424	rs11264736	1	153939130	T	C	0.477137	0.0701314	0.0126791	3.17914e-08	0.160064	0.0078962	2.318959e-91	0.438147	0.0821088	9.492929e-08	0.255484	20	0.00010242870391
ENSG00000163110	4	PDLIM5	95481207	rs11724023	4	95558854	C	T	0.445328	0.0739942	0.0126242	4.59293e-09	0.0886117	0.00800641	1.801617e-28	0.835039	0.161212	2.221702e-07	0.0806002	20	0.00015581906977
ENSG00000115507	2	OTX1	63281081	rs17598881	2	63263931	T	A	0.10338	-0.0962461	0.018911	3.59178e-07	0.5167	0.0114404	0	-0.186271	0.0368312	4.249773e-07	0.120719	20	0.000282689973178261
ENSG00000140307	15	GTF2A2	59940000	rs6151590	15	59953965	A	G	0.355865	-0.0656937	0.0129594	3.99521e-07	0.343292	0.0120278	3.571177e-179	-0.191364	0.0383412	6.004136e-07	0.134246	20	0.0003239231372
ENSG00000171206	10	TRIM8	104411164	rs11595170	10	104339851	T	C	0.390656	0.0625894	0.0127096	8.45376e-07	-0.235676	0.00798626	2.12999e-191	-0.265574	0.054674	1.189332e-06	0.234571	20	0.000595812855857143
ENSG00000168769	4	TET2	106134002	rs11729069	4	106066820	G	C	0.163022	-0.0985489	0.0155787	2.51837e-10	0.0796658	0.0107563	1.297699e-13	-1.23703	0.25717	1.50805e-06	0.130445	20	0.000729428184482759
ENSG00000140299	15	BNIP2	59966539	rs8040114	15	59957585	C	T	0.382704	-0.0616379	0.0127274	1.2795e-06	-0.176952	0.00857467	1.288105e-94	0.348331	0.0738797	2.419021e-06	0.824117	20	0.00109456798603226
ENSG00000170145	11	SIK2	111537346	rs567859	11	111486738	A	G	0.341948	0.0672023	0.0140738	1.79721e-06	0.225513	0.00863088	1.725647e-150	0.297998	0.0634415	2.637519e-06	0.241772	20	0.00115613996915625
ENSG00000163346	1	PBXIP1	154922575	rs11264291	1	154914797	T	C	0.437376	0.0599013	0.0126722	2.27871e-06	-0.167211	0.0079675	8.69437e-98	-0.358239	0.0776845	3.998557e-06	0.164686	20	0.00160250740111429
ENSG00000115486	2	GGCX	85781706	rs35215812	2	85792384	A	G	0.44334	-0.0580452	0.0128252	6.01506e-06	0.300561	0.00787632	0	-0.193123	0.0429699	6.977577e-06	0.0618718	20	0.00235577386633333
ENSG00000118640	2	VAMP8	85798919	rs1009	2	85808737	G	A	0.431412	-0.0578045	0.0128288	6.61165e-06	-0.464511	0.00764528	0	0.124442	0.0276937	7.006244e-06	0.0765633	20	0.00235577386633333
ENSG00000169704	3	GP9	128780429	rs2811416	3	127991938	T	C	0.111332	0.148848	0.019063	5.79963e-15	-0.0679482	0.0124488	4.809895e-08	-2.19061	0.489679	7.692715e-06	0.477466	16	0.00250943519313953
ENSG00000125966	20	MMP24	33839629	rs6060341	20	33863633	G	A	0.201789	-0.0687181	0.0151893	6.06471e-06	-0.200946	0.0102762	3.784307e-85	0.341973	0.0775857	1.04482e-05	0.146017	20	0.00325682003111111
ENSG00000126005	20	MMP24OS	33835284	rs2297789	20	33867248	T	A	0.200795	-0.0680144	0.0152563	8.26761e-06	-0.304472	0.0109491	3.481193e-170	0.223385	0.0507472	1.073026e-05	0.12229	20	0.00327202950043478
ENSG00000101191	20	DIDO1	61539197	rs13040088	20	61549202	G	A	0.189861	-0.0664793	0.0154752	1.74016e-05	-0.275654	0.0104554	3.472677e-153	0.241169	0.0568803	2.23574e-05	0.63415	20	0.00614916176078431
ENSG00000250673	4	REELD1	147147958	rs9308199	4	147102862	T	C	0.355865	0.0552934	0.0131192	2.50115e-05	0.936024	0.0162398	0	0.0590726	0.0140533	2.628542e-05	0.226912	20	0.00695670917622641
ENSG00000126456	19	IRF3	50165979	rs7259683	19	50153332	C	T	0.256461	0.0632858	0.0150038	2.46507e-05	0.292491	0.00888771	1.602044e-237	0.216368	0.0517162	2.867257e-05	0.346663	20	0.00731254798890909
ENSG00000028839	6	TBPL1	134290972	rs228867	6	134268822	G	A	0.397614	-0.0549541	0.0128566	1.91668e-05	0.222652	0.0121187	2.177338e-75	-0.246817	0.0592853	3.138129e-05	0.691612	20	0.0076727786737931
ENSG00000254470	11	AP5B1	65545818	rs10896040	11	65526511	G	A	0.468191	-0.0559637	0.0127684	1.17058e-05	-0.10911	0.00894977	3.454411e-34	0.51291	0.124356	3.714881e-05	0.187094	20	0.00868477263116667
ENSG00000137720	11	CFAP68	111753179	rs1045282	11	111754574	C	A	0.323062	0.0629878	0.0147592	1.97497e-05	-0.140385	0.00892559	9.662297e-56	-0.448678	0.108935	3.808998e-05	0.0543139	20	0.00875882212229508
ENSG00000142546	19	NOSIP	50076243	rs3745473	19	50086626	C	T	0.173956	0.0749476	0.0181765	3.73439e-05	0.212728	0.0102348	5.941079e-96	0.352316	0.0871098	5.243363e-05	0.29117	20	0.0114919770001563
ENSG00000124562	6	SNRPC	34733377	rs3798352	6	34734809	A	T	0.335984	0.054643	0.0135466	5.49035e-05	-0.289484	0.00836359	1.64433e-262	-0.18876	0.0471124	6.160165e-05	0.419022	20	0.0130922173416667
ENSG00000065060	6	BLTP3A	34805386	rs7774697	6	34791027	G	A	0.335984	0.054156	0.0135463	6.39249e-05	0.829128	0.00769514	0	0.0653168	0.0163492	6.466822e-05	0.260023	20	0.0135388227155224
ENSG00000133884	11	DPF2	65110972	rs629710	11	65109233	A	C	0.2833	-0.0563621	0.0141513	6.8102e-05	-0.281893	0.00910337	1.557021e-210	0.199941	0.0506145	7.805968e-05	0.285602	20	0.0161011905247143
ENSG00000258725	15	PRC1-AS1	91520714	rs2290203	15	91512067	A	G	0.214712	-0.0635316	0.0154424	3.88696e-05	-0.348322	0.0250714	6.965324e-44	0.182393	0.0462366	7.98738e-05	0.779843	20	0.0161011905247143
ENSG00000166965	15	RCCD1	91502224	rs2290202	15	91512267	T	G	0.140159	-0.0703451	0.0178516	8.12962e-05	0.796828	0.011244	0	-0.0882814	0.0224379	8.338017e-05	0.492654	20	0.0162440783970833
ENSG00000006837	5	CDKL3	133624021	rs28548942	5	133754606	G	C	0.111332	-0.0858104	0.0180495	1.99255e-06	-0.0977949	0.0142098	5.893503e-12	0.877453	0.22432	9.168134e-05	0.16535	20	0.0175225757885135
ENSG00000137776	15	SLTM	59198548	rs2124203	15	59179264	A	G	0.05666	0.105909	0.0214437	7.85543e-07	0.104775	0.0171235	9.428295e-10	1.01082	0.263017	0.000121453	0.087818	17	0.020775937095122
ENSG00000120051	10	CFAP58	106164185	rs12769490	10	106115547	C	T	0.27833	0.0566853	0.01434	7.71969e-05	0.152711	0.00973486	1.856208e-55	0.371194	0.0968384	0.000126526	0.150675	20	0.0213829
ENSG00000160685	1	ZBTB7B	154983062	rs905938	1	154991389	C	T	0.246521	-0.0598595	0.0150085	6.65288e-05	0.110362	0.00950839	3.805879e-31	-0.542392	0.143798	0.000162011	0.189564	20	0.0260257430820225
ENSG00000167377	16	ZNF23	71489249	rs8050871	16	71509796	C	G	0.326044	0.0516196	0.013605	0.000148139	0.270616	0.00847856	1.51707e-223	0.190748	0.0506281	0.0001648	0.414791	20	0.0260257430820225
ENSG00000165410	14	CFL2	35181811	rs11849114	14	35178281	T	C	0.149105	-0.0721854	0.0191401	0.000162323	0.536079	0.0111762	0	-0.134654	0.0358141	0.000170037	0.0696862	20	0.0263942051285714
ENSG00000147874	9	HAUS6	19078129	rs7027346	9	19059769	C	T	0.302187	0.0544634	0.0137831	7.76694e-05	-0.152675	0.012554	4.989582e-34	-0.356728	0.0949234	0.000171232	0.901764	20	0.0263942051285714
ENSG00000267470	19	ZNF571-AS1	38059032	rs12973580	19	38408994	G	T	0.207753	0.0552638	0.0142173	0.000101461	0.316469	0.0231682	1.769507e-42	0.174626	0.0467084	0.00018501	0.717295	20	0.0276077772542553
ENSG00000235821	6	IFITM4P	29718715	rs2076178	6	29691774	C	A	0.258449	0.0510138	0.0136623	0.000188525	0.963878	0.0180505	0	0.0529256	0.0142089	0.000195459	0.134587	20	0.0288599618894737
ENSG00000172977	11	KAT5	65483271	rs502468	11	65525119	T	G	0.468191	-0.0559828	0.0127628	1.15239e-05	-0.0560047	0.00806264	3.752594e-12	0.999608	0.269522	0.00020823	0.417771	20	0.0295833255545455
ENSG00000166801	11	FAM111A	58916366	rs12365972	11	58913162	T	C	0.0795229	0.0749698	0.0198613	0.000160218	0.295937	0.0149184	1.427275e-87	0.25333	0.0683175	0.000208794	0.232116	20	0.0295833255545455
ENSG00000166275	10	BORCS7	104623485	rs9527	10	104623578	T	C	0.251491	-0.0572397	0.0155023	0.000222203	-0.67685	0.00852642	0	0.0845678	0.0229284	0.000225714	0.086546	20	0.0310401695245098
ENSG00000182628	17	SKA2	57209971	rs9652856	17	57208752	C	T	0.342942	0.0528443	0.0139756	0.000156077	-0.156623	0.00954725	1.761297e-60	-0.337399	0.0915706	0.000229083	0.210883	20	0.0311975324106796
ENSG00000108021	10	TASOR2	5766252	rs11259192	10	5726821	A	G	0.115308	0.0698257	0.0174659	6.39264e-05	0.215832	0.0234825	3.884812e-20	0.323519	0.0882472	0.000246327	0.462466	20	0.0327277574361111
ENSG00000172771	3	EFCAB12	129133829	rs3796391	3	129147418	A	G	0.416501	-0.0473136	0.0126537	0.000184663	-0.164445	0.00888909	2.080082e-76	0.287717	0.0785041	0.000247339	0.0623145	20	0.0327277574361111
ENSG00000167244	11	IGF2	2160587	rs7933888	11	2122617	T	C	0.322068	0.0563853	0.0143744	8.75931e-05	-0.0999	0.0097717	1.557795e-24	-0.564417	0.154116	0.000249967	0.143734	20	0.0327277574361111
ENSG00000072201	4	LNX1	54446520	rs6827269	4	54320617	C	T	0.291252	0.0517883	0.0134449	0.000117211	-0.102982	0.00876441	7.061898e-32	-0.502888	0.137392	0.000251985	0.0531116	20	0.0327277574361111
ENSG00000170006	4	TMEM154	153570550	rs6535862	4	153608996	T	A	0.0218688	-0.536667	0.143728	0.000188534	0.593437	0.0326365	7.012004e-74	-0.904337	0.24725	0.000254602	0.0846202	12	0.032764189387156
ENSG00000173156	11	RHOD	66831886	rs11227678	11	66842469	A	G	0.0745527	-0.0996108	0.0256088	0.000100362	-0.150478	0.0145442	4.35433e-25	0.661964	0.181813	0.000271683	0.11303	20	0.0343653917837838
ENSG00000167447	17	SMG8	57289684	rs12150181	17	57227498	C	G	0.341948	0.0529529	0.0139814	0.000152244	0.124391	0.00971271	1.49821e-37	0.425698	0.117211	0.000281346	0.0800195	20	0.0349242259876106
ENSG00000077935	22	SMC1B	45774722	rs1022477	22	45821887	A	G	0.507952	-0.0468326	0.0126883	0.000223378	-0.15177	0.00817138	5.275425e-77	0.308576	0.0852368	0.000294359	0.341027	20	0.0352903614555556
ENSG00000260078	16	MPHOSPH10P1	53402944	rs1833206	16	53396807	C	T	0.259443	-0.0492512	0.0134569	0.000252284	-0.255141	0.0119174	1.096828e-101	0.193035	0.0535081	0.000309058	0.359093	20	0.0367386268533898
ENSG00000188002	5	PDCD6P1	1616577	rs9312899	5	1595616	C	G	0.235586	0.0521892	0.0144363	0.000300179	-0.765291	0.0164764	0	-0.0681952	0.0189208	0.000313072	0.204899	20	0.0369030567176471
ENSG00000009724	1	MASP2	11096935	rs12755574	1	11093894	G	A	0.17992	-0.0641516	0.0165341	0.000104474	0.103285	0.0111172	1.534203e-20	-0.621111	0.173481	0.000343221	0.728099	20	0.0394787500516393
ENSG00000168005	11	SPINDOC	63588025	rs36077346	11	63581514	A	G	0.0894632	0.0904694	0.0246171	0.000237788	0.285001	0.0179728	1.249606e-56	0.317435	0.0886648	0.000343367	0.803647	10	0.0394787500516393
ENSG00000189057	11	FAM111B	58884770	rs7110278	11	58875725	G	A	0.425447	-0.048805	0.0126366	0.000112367	-0.0729813	0.00806905	1.502109e-19	0.668733	0.188274	0.000382441	0.0789563	20	0.0420268426296875
ENSG00000143228	1	NUF2	163280960	rs1605763	1	163301327	T	C	0.319085	-0.0553343	0.0144226	0.00012473	-0.0805331	0.00858379	6.473327e-21	0.6871	0.193485	0.000383506	0.469504	20	0.0420268426296875
ENSG00000232615	5	PPP4R2P5	1615700	rs6884674	5	1623579	T	G	0.233598	0.0519258	0.0144707	0.000332797	0.273234	0.0132781	4.33929e-94	0.190041	0.05376	0.00040778	0.531307	20	0.0439701310481203
ENSG00000167861	17	HID1	72958049	rs11650024	17	72968154	G	T	0.480119	-0.0481882	0.012632	0.000136311	0.0823025	0.00895409	3.870399e-20	-0.585501	0.166176	0.000426089	0.77075	20	0.0442722355977778
ENSG00000128408	22	RIBC2	45818974	rs1022477	22	45821887	A	G	0.507952	-0.0468326	0.0126883	0.000223378	-0.0900166	0.00821229	5.871634e-28	0.520267	0.148732	0.000468741	0.397432	20	0.0476451348137681
ENSG00000008952	3	SEC62	169700292	rs6766761	3	169695883	C	A	0.203777	0.0512927	0.0141718	0.000295332	-0.151678	0.0115907	3.948737e-39	-0.338168	0.0969412	0.000485946	0.13453	20	0.048412096328169
ENSG00000178301	11	AQP11	77310918	rs11237236	11	77312790	A	G	0.214712	-0.0591964	0.0160316	0.000222075	0.101969	0.00960067	2.380007e-26	-0.580535	0.166451	0.00048716	0.251198	20	0.048412096328169
ENSG00000239219	3	FHL1P1	169670831	rs3772185	3	169689187	G	A	0.200795	0.0512377	0.0141796	0.000302127	0.154982	0.0116992	4.683502e-40	0.330604	0.0948345	0.000490092	0.0619912	20	0.048412096328169
ENSG00000145494	5	NDUFS6	1809116	rs13187162	5	1799865	A	G	0.12326	0.0892923	0.0207252	1.64449e-05	-0.1029	0.01754	4.448203e-09	-0.867755	0.24989	0.000515533	0.532107	20	0.049193061144898
ENSG00000163453	4	IGFBP7	57936745	rs2271808	4	57899602	T	C	0.379722	0.046585	0.0133195	0.000469624	0.206134	0.00814722	3.098466e-141	0.225993	0.0652301	0.000531103	0.106539	20	0.0499985072006711
