# Supplementary material for: Male infertility and the risk of developing prostate cancer: a bidirectional two-sample Mendelian randomization study
Source: Eur J Med Res. 2025 Dec 1;31:21. doi: 10.1186/s40001-025-03461-y (PMC12777069; doi:10.1186/s40001-025-03461-y)
Supplement: Supplementary file 4 — Supplementary material 4. S4 Table. S4 Fig. Expression of the SLC39A1 and HELZ2 genes in the TCGA database. [file 40001_2025_3461_MOESM4_ESM.xlsx]

## Sheet: Sheet1
Expression of the SLC39A1 and HELZ2 genes in the TCGA database.
1.Statistical description of SLC39A1 gene sample information in the TCGA database.
x	n	min	max	median	iqr	q1	q3	mean	sd	se
Normal	52	0.148739	1.37022	0.730921	0.584513	0.506565	1.09108	0.768902	0.346696	0.048078
Tumor	501	0.284159	2.86166	1.08665	0.427864	0.870266	1.29813	1.10108	0.339478	0.0151668
2.Wilcoxon rank sum test of SLC39A1 gene.
Group I	Group J	Statistic	Difference (J - I)	95% CI	p-value
Normal	Tumor	6772	0.32099	0.21367 - 0.428	1.18e-08
3.Statistical description of HELZ2 gene sample information in the TCGA database.
x	n	min	max	median	iqr	q1	q3	mean	sd	se
Normal	52	1.70385	4.81443	3.39584	1.25719	2.62819	3.88537	3.28759	0.805328	0.111679
Tumor	501	1.15153	6.94863	3.89648	1.01548	3.39155	4.40703	3.89666	0.823239	0.0367796
4.Wilcoxon rank sum test of HELZ2 gene.
Group I	Group J	Statistic	Difference (J - I)	95% CI	p-value
Normal	Tumor	7932	0.56517	0.32961- 0.8112	3.41e-06
